# Supplementary material for: Changes in Macular Pigment Optical Density and Serum Lutein Concentration in Japanese Subjects Taking Two Different Lutein Supplements
Source: PLoS One. 2015 Oct 9;10(10):e0139257. doi: 10.1371/journal.pone.0139257 (PMC4599964; doi:10.1371/journal.pone.0139257)
Supplement: S1 Data — (XLSX) [file pone.0139257.s002.xlsx]

## Sheet: 光洋FZ試験元ﾃﾞｰﾀ
Case number	Supplement F/X	sex	Age	R/L	refractive error	baseline visual acuity	lens status	Smoking(n;never,pl;past light,ph;past heavy10,cl;current light, ch,current heavy10)	height(cm)	weight(kg)	BMI	MPOD at baseline	OCT macular thickness	C6.3	C4.0	C2.5	C1.6	C1.0	C0.7	G6.3	G4.0	G2.5	G1.6	G1.0	G0.7	補正後最高値	OCT中心窩厚	1ｗ後測定日	基準値(x1.31)	視力	術後期間	瞳孔径	a-wave latency	a-wave amplitude	b-wave latency	b-wave amplitude	serum lutein conc at baseline	MPOD at 1 month after	MPOD at 2 month after	MPOD at 3 months after	C6.3	C4.0	C2.5	C1.6	C1.0	C0.7	G6.3	G4.0	G2.5
SM5	Flo	M	50	R	-0.25	1.2	clear	ph	172	86	29.0698	4446.56	194	1	0	0	0	2	4	1	0	0	0	3	4								26.3	-0.64	45.5	2.94	0.18	4033.1	2314.41	4271.83	1	0	0	0	2	5	0	0	1
YM5	Xan	M	23	R	-1.6	1.2	clear	n	178	68	21.4619	3677.58	196	0	0	0	1	4	5	2	2	2	4	5	6								28.7	-1.21	47.1	3.33	0.22	6162.66	4359.73	6822.25	0	0	0	1	3	5	1	1	2
SF3	Flo	F	50	R	-1.4	1.2	clear	n	157	52	21.0962	2190.23	210	0	0	1	3	5	7	0	1	3	3	5	7								26.3	-1.19	51.1	3.14	0.43	2188.98	1209.19	1232.12	0	0	0	2	3	5	1	1	2
SM2	Xan	M	60	L	-3.8	1.2	sl	ph	163	62	23.3355	2086.46	212	2	2	2	3	5	7	3	3	4	5	5	8								28.7	-1.18	51.1	1.29	0.65	2918.59	2886.11	2615.4	2	2	3	4	8	11	0	2	3
YM2	Xan	M	24	L	-0.375	1.2	clear	n	158	58	23.2335	9915.73	215	0	1	1	2	3	6	0	0	0	1	3	5								24.7	-1.03	45.5	2.76	0.63	10462.2	9802.95	8759.04	0	0	0	1	3	5	0	0	0
YM7	Flo	M	30	L	-0.8	1.2	clear	n	172	65	21.9713	4320.06	180	1	1	2	3	5	7	3	2	3	5	6	10								27.1	-0.62	47.9	1.46	0.36	3600.97	4684.95	3540.11	0	0	0	2	5	8	1	0	2
MF6	Xan	F	46	L	-3.5	1.2	clear	n	163	52	19.5717	3185.95	196	1	1	2	3	4	5	3	3	2	3	5	6								23.9	-1.61	45.5	3.71	0.33	2694.35	3357.7	3887.82	1	1	1	2	3	6	2	2	2
MM3	Xan	M	46	L	-1.1	1.2	clear	n	169	56	19.6072	2124.83	246	0	0	1	2	3	6	3	3	3	4	7	8								26.3	-1.07	45.5	4.04	0.24	4024.79	4169.36	3307.44	2	2	1	1	4	5	4	3	4
MM1	Xan	M	46	R	3	1.2	clear	n	167	65	23.3067	2041.99	194	1	0	0	1	1	2	1	1	1	2	5	8								24.7	-0.97	44.7	3.03	0.34	975.273	1167.29	1451.69	0	0	0	0	1	2	0	1	1
YF6	Flo	F	23	L	-3.125	1.2	clear	n	162	53	20.1951	7241.42	193	3	3	5	7	9	12	3	3	4	6	8	10								24.7	-1.69	43.9	3.3	0.31	5489.85	5057.74	4585.42	1	4	4	6	8	11	3	2	4
SF1	Flo	F	56	L	-1.25	1.2	clear	n	153	49	20.9321	6705.14	252	3	3	3	3	4	8	3	4	4	3	6	8								24.7	-1.37	46.3	4.35	0.34	4203.35	3544.38	4622.4	2	0	1	2	5	6	3	3	4
MF1	Flo	F	39	R	-0.6	1.2	clear	n	158	63	25.2363	4766.16	171	0	0	0	1	3	5	0	0	1	2	3	6								25.5	-1.94	44.7	4.82	0.31	5331.66	4452.21	5118.08	0	0	1	1	4	7	0	0	1
YF3	Flo	F	26	L	-3.8	1.2	clear	n	154	46	19.3962	3480.89	217	1	1	2	3	4	6	2	4	4	5	6	7								27.1	-1.21	48.7	2.42	0.32	7182.28	7164.17	8556.18	1	0	1	3	4	7	2	1	2
YM1	Xan	M	34	R	-4.9	1.2	inci	n	165	59	21.6713	2737.5	217	0	0	1	2	4	5	3	2	2	3	5	6								25.5	-1.59	43.9	4.12	0.39	2697.25	2536.88	5134.3	1	1	1	1	3	6	1	2	2
MF5	Flo	F	44	L	-1.3	1.2	clear	ph	157	50	20.2848	3645.07	210	1	0	0	1	3	5	2	0	2	2	5	7								26.3	-1.49	43.9	3.93	0.35	5010.67	6325.64	4076.57	1	0	0	0	0	2	1	1	1
YM4	Flo	M	27	L	-5.4	1.2	clear	n	180	65	20.0617	3371.8	206	1	1	1	2	3	5	0	1	1	2	3	6								26.3	-0.96	38.3	2.38	0.32	2184.92	3659.97	3335	0	1	1	1	4	5	0	0	1
MM6	Xan	M	44	L	-4.6	1.2	clear	pl	170	63	21.7993	2925.96	201	1	1	2	3	5	6	2	2	2	3	4	6								25.5	-1.14	44.7	2.55	0.51	2607.77	2645.71	3026	0	0	1	1	3	5	0	0	0
MF3	Xan	F	39	L	-4	1.2	trace	n	159	52	20.5688	6416.32	187	1	1	0	1	2	3	1	1	1	2	5	7								27.1	-1.04	49.5	2.49	0.49	6579.48	7625.87	7230.39	0	0	0	1	3	4	1	0	1
YF4	Xan	F	26	R	-4	1.2	clear	n	162	53	20.1951	11310.3	195	1	0	0	1	3	5	0	1	2	2	4	7								27.9	-1.92	50.3	5.7	0.54	6097.28	5391.97	8401.29	0	0	0	1	3	4	0	0	0
SM6	Flo	M	62	R	0.875	1.2	sl	pl	177	78	24.8971	2102.84	239	2	4	4	2	3	7	2	2	2	3	4	6								25.5	-1.17	45.5	2.34	0.4	3481.35	2676.12	3612.49	1	0	0	1	4	5	1	1	2
SF4	Xan	F	55	L	-1.3	1.2	clear	n	155	52	21.6441	4122.95	211	1	1	1	2	3	7	2	1	3	3	4	5								26.3	-1.08	44.7	4.09	0.43	2723.44	2862.04	4435.94	2	1	3	5	9	12	5	4	6
YF5	Xan	F	24	L	-4.3	1.2	clear	n	172	60	20.2812	3012.13	167	1	1	1	2	3	7	2	2	2	3	5	6								26.3	-1.25	46.3	3.32	0.46	3780.11	3353.25	2608.34	1	1	1	2	3	6	0	0	0
MF2	Xan	F	39	R	-4.9	1.2	clear	n	154	48	20.2395	3490.63	216	1	1	1	3	4	7	2	3	4	5	8	11								27.9	-0.82	47.9	3.12	0.44	2407.36	2227.61	1526.71	1	0	1	2	6	9	1	1	3
YF2	Xan	F	33	R	-0.3	1.2	clear	pl	155	46	19.1467	4597.37	211	1	0	0	0	3	5	1	0	0	1	3	7								23.9	-1.36	45.5	3.12	0.24	5322.46	5895.24	3973.77	0	0	0	0	2	3	0	0	0
MF4	Flo	F	35	L	-4.8	1.2	clear	n	158	47	18.8271	1225.62	182	1	0	1	3	5	9	3	3	3	4	7	10								27.1	-1.04	47.1	3.41	0.5	1971.21	2448.83	3877.01	1	1	2	4	5	8	2	1	3
MM5	Flo	M	45	L	-0.6	1.2	clear	n	156	69	28.3531	6824.81	217	1	1	2	2	4	5	3	2	3	3	5	7								25.5	-1.79	39.1	3.36	0.28	6369.71	5843.9	6780.69	0	1	1	1	2	5	2	2	1
SM3	Xan	M	53	L	-4.7	1.2	clear	ph	170	64	22.1453	2787.47	206	2	0	1	3	5	7	3	2	3	4	6	7								25.5	-1.38	47.1	2.32	0.52	2705.51	2253.8	1941.66	1	1	1	2	4	5	2	2	2
SF5	Flo	F	58	L	-2.3	1.2	clear	n	149	48	21.6206	3487.18	191	1	2	2	3	4	6	3	3	3	5	6	7								26.3	-2.34	46.3	4.95	0.41	1780.89	3310.2	3417.95	0	0	0	1	6	4	1	0	0
SM1	Xan	M	62	R	-2.4	1.2	G1	ph	162	75	28.578	2952.54	227	0	0	0	1	3	5	1	1	2	3	5	6								26.3	-0.21	46.3	2.63	0.44	3055.86	2585.94	2770.34	1	1	2	2	4	6	2	2	3
SM4	Flo	M	56	L	0.1	1.2	sl	pl	169	68	23.8087	3590.1	199	0	1	1	1	5	6	2	1	3	4	4	8								27.9	-1.62	45.5	3.14	0.57	1867.95	1980.41	2900.09	1	0	1	1	4	6	0	0	1
MM7	Flo	M	44	L	-1.4	1.2	clear	n	170	85	29.4118	4593.47	207	1	2	3	4	5	8	3	3	3	5	6	8								27.1	-0.94	47.1	3.65	0.26	4264.35	2934.04	2762.85	1	0	1	2	4	7	0	0	0
YM6	Flo	M	20	L	-0.5	1.2	clear	n	168	62	21.9671	5685.66	232	2	1	2	3	5	7	2	3	3	5	6	8								24.7	-1.31	44.7	2.83	0.37	4570.1	3926.2	5623.43	0	1	1	2	5	7	0	0	1
YF1	Flo	F	28	L	-4	1.2	clear	n	158	51	20.4294	8565.88	192	0	0	1	2	4	6	1	1	1	3	5	7								25.5	-1.6	45.5	3.58	0.66	8615.91	9899.45	11262.4	0	0	0	0	4	7	2	1	1
MM2	Flo	M	39	L	-4.9	1.2	clear	n	172	78	26.3656	2203.6	213	2	1	0	1	1	3	0	1	1	2	5	7								28.7	-0.69	48.7	3.28	0.21	4731.92	6374.04	5794.1	0	1	1	1	3	6	1	1	2
SF6	Xan	F	54	L	-2	1.2	clear	n	156	61	25.0657	2920.39	218	1	1	1	1	2	5	2	2	2	3	4	5								27.1	-1.07	47.1	3.56	0.37	2784.06	2140.5	4535.09	1	0	1	2	4	5	4	4	4
SF2	Xan	F	52	L	-4.5	1.2	G1	n	154	60	25.2994	2389.94	181	0	0	0	1	3	7	2	3	3	3	4	7								26.3	-2	46.3	6.05	0.3	2575.21	1657.31	2325.84	3	2	1	1	3	6	2	2	3
[truncated: 24 more columns]
