# Supplementary material for: Changes in Macular Pigment Optical Density and Serum Lutein Concentration in Japanese Subjects Taking Two Different Lutein Supplements
Source: PLoS One. 2015 Oct 9;10(10):e0139257. doi: 10.1371/journal.pone.0139257 (PMC4599964; doi:10.1371/journal.pone.0139257)
Supplement: S2 Data — (XLSX) [file pone.0139257.s003.xlsx]

## Sheet: Fig.1
data number	supplement	MPOD at baseline	MPOD at 1mo	MPOD at 2mo	MPOD at 3mo	MPOD at 4mo	MPOD at 5mo	MPOD at 6mo
SM5	Flo	4446.56	4033.1	2314.41	4271.83	3921.86	2726.77	3417.45
SF3	Flo	2190.23	2188.98	1209.19	1232.12	1946.57	1337.83	1237.36
YM7	Flo	4320.06	3600.97	4684.95	3540.11	3746.36	5156.07	5526.49
YF6	Flo	7241.42	5489.85	5057.74	4585.42	3316.62	6671.33	5437.11
SF1	Flo	6705.14	4203.35	3544.38	4622.4	5421.03	3903.76	3525.24
MF1	Flo	4766.16	5331.66	4452.21	5118.08	5897.35	5403.2	6543.87
YF3	Flo	3480.89	7182.28	7164.17	8556.18	5492.19	7362.22	5107.58
MF5	Flo	3645.07	5010.67	6325.64	4076.57	4670.82	6613.01	4931.72
YM4	Flo	3371.8	2184.92	3659.97	3335	3363.82	3240.61	4894.29
SM6	Flo	2102.84	3481.35	2676.12	3612.49	2606.58	2760.47	2867.66
MF4	Flo	1225.62	1971.21	2448.83	3877.01	3080.68	2685.07	2279.11
MM5	Flo	6824.81	6369.71	5843.9	6780.69	4007.3	3148.78	4322.96
SF5	Flo	3487.18	1780.89	3310.2	3417.95	3168.57	3931.56	3217.45
SM4	Flo	3590.1	1867.95	1980.41	2900.09	2197.69	3264.26	3110.34
MM7	Flo	4593.47	4264.35	2934.04	2762.85	3700.83	6376.47	4241.87
YM6	Flo	5685.66	4570.1	3926.2	5623.43	3828.94	5875.43	3384.45
YF1	Flo	8565.88	8615.91	9899.45	11262.4	8947.8	7736.43	7658.99
MM2	Flo	2203.6	4731.92	6374.04	5794.1	5449.28	3023.07	4618.52
data number	supplement	MPOD at baseline	MPOD at 1mo	MPOD at 2mo	MPOD at 3mo	MPOD at 4mo	MPOD at 5mo	MPOD at 6mo
YM5	Xan	3677.58	6162.66	4359.73	6822.25	5363.63	8247.09	3722.66
SM2	Xan	2086.46	2918.59	2886.11	2615.4	2729.9	2613.1	3044.05
YM2	Xan	9915.73	10462.2	9802.95	8759.04	9650.4	10496.2	11134.4
MF6	Xan	3185.95	2694.35	3357.7	3887.82	2571.61	3233.7	3315.27
MM3	Xan	2124.83	4024.79	4169.36	3307.44	3508.31	5839.73	2826.6
MM1	Xan	2041.99	975.273	1167.29	1451.69	1311.87	1383.73	1308.79
YM1	Xan	2737.5	2697.25	2536.88	5134.3	5110.77	4356.18	3794.42
MM6	Xan	2925.96	2607.77	2645.71	3026	2254.4	3765.31	4117.26
MF3	Xan	6416.32	6579.48	7625.87	7230.39	5529.78	6319.51	4291.57
YF4	Xan	11310.3	6097.28	5391.97	8401.29	5315.6	7272.29	8414.74
SF4	Xan	4122.95	2723.44	2862.04	4435.94	3480.57	3498.51	4179.97
YF5	Xan	3012.13	3780.11	3353.25	2608.34	3419.62	2575.9	2531.85
MF2	Xan	3490.63	2407.36	2227.61	1526.71	1399.4	3872.28	3404.07
YF2	Xan	4597.37	5322.46	5895.24	3973.77	5159.15	5330.27	2792.49
SM3	Xan	2787.47	2705.51	2253.8	1941.66	2905.51	3147.05	2405.28
SM1	Xan	2952.54	3055.86	2585.94	2770.34	3145.67	2839.82	3812.62
SF6	Xan	2920.39	2784.06	2140.5	4535.09	1997.81	2253.34	2125.79
SF2	Xan	2389.94	2575.21	1657.31	2325.84	1959.06	1823.7	1938.16
MPOD	baseline	1m	2m	3m	4m	5m	6m
FloraGLO Group	4358	4271	4323	4743	4154	4512	4240
XanMax Group	4039	3921	3718	4153	3712	4382	3842
FloraGLO(SD)	1936	1914	2169	2311	1653	1906	1551
Xanmax(SD)	2546	2237	2217	2278	2038	2432	2358
