# Supplementary material for: Changes in Macular Pigment Optical Density and Serum Lutein Concentration in Japanese Subjects Taking Two Different Lutein Supplements
Source: PLoS One. 2015 Oct 9;10(10):e0139257. doi: 10.1371/journal.pone.0139257 (PMC4599964; doi:10.1371/journal.pone.0139257)
Supplement: S3 Data — (XLSX) [file pone.0139257.s004.xlsx]

## Sheet: Fig.2
		MPOD at baselins	1m	2m	3m	4m	5m	6m				投与前MPODMPOD at baselins	1m	2m	3m	4m	5m	6m
Flora	YM7	4320.06	3600.97	4684.95	3540.11	3746.36	5156.07	5526.49		Xan	YM5	3677.58	6162.66	4359.73	6822.25	5363.63	8247.09	3722.66
Flora	YF6	7241.42	5489.85	5057.74	4585.42	3316.62	6671.33	5437.11		Xan	YM2	9915.73	10462.2	9802.95	8759.04	9650.4	10496.2	11134.4
Flora	YF3	3480.89	7182.28	7164.17	8556.18	5492.19	7362.22	5107.58		Xan	YM1	2737.5	2697.25	2536.88	5134.3	5110.77	4356.18	3794.42
Flora	YM4	3371.8	2184.92	3659.97	3335	3363.82	3240.61	4894.29		Xan	YF4	11310.3	6097.28	5391.97	8401.29	5315.6	7272.29	8414.74
Flora	YM6	5685.66	4570.1	3926.2	5623.43	3828.94	5875.43	3384.45		Xan	YF5	3012.13	3780.11	3353.25	2608.34	3419.62	2575.9	2531.85
Flora	YF1	8565.88	8615.91	9899.45	11262.4	8947.8	7736.43	7658.99		Xan	YF2	4597.37	5322.46	5895.24	3973.77	5159.15	5330.27	2792.49
Flora	ave	5444.28	5274	5732.08	6150.43	4782.62	6007.02	5334.82		Xan	ave	5875.1	5753.65	5223.34	5949.83	5669.86	6379.65	5398.43
Flora	SD	2118.79	2353.44	2388.47	3142.86	2190.78	1653.07	1378.31		Xan	SD	3751.55	2678.73	2565.65	2465.68	2083.31	2859.86	3532.4
Flora										Xan
Flora	MF1	4766.16	5331.66	4452.21	5118.08	5897.35	5403.2	6543.87		Xan	MF6	3185.95	2694.35	3357.7	3887.82	2571.61	3233.7	3315.27
Flora	MF5	3645.07	5010.67	6325.64	4076.57	4670.82	6613.01	4931.72		Xan	MM3	2124.83	4024.79	4169.36	3307.44	3508.31	5839.73	2826.6
Flora	MF4	1225.62	1971.21	2448.83	3877.01	3080.68	2685.07	2279.11		Xan	MM1	2041.99	975.273	1167.29	1451.69	1311.87	1383.73	1308.79
Flora	MM5	6824.81	6369.71	5843.9	6780.69	4007.3	3148.78	4322.96		Xan	MM6	2925.96	2607.77	2645.71	3026	2254.4	3765.31	4117.26
Flora	MM7	4593.47	4264.35	2934.04	2762.85	3700.83	6376.47	4241.87		Xan	MF3	6416.32	6579.48	7625.87	7230.39	5529.78	6319.51	4291.57
Flora	MM2	2203.6	4731.92	6374.04	5794.1	5449.28	3023.07	4618.52		Xan	MF2	3490.63	2407.36	2227.61	1526.71	1399.4	3872.28	3404.07
Flora	ave	3876.46	4613.26	4729.77	4734.88	4467.71	4541.6	4489.67		Xan	ave	3364.28	3214.84	3532.26	3405.01	2762.56	4069.04	3210.6
Flora	SD	1993.86	1474.82	1731.83	1449.99	1074.48	1794.01	1371.68		Xan	SD	1602.47	1912.28	2248.34	2114.87	1579.31	1802.2	1077.34
Flora										Xan
Flora	SM5	4446.56	4033.1	2314.41	4271.83	3921.86	2726.77	3417.45		Xan	SM2	2086.46	2918.59	2886.11	2615.4	2729.9	2613.1	3044.05
Flora	SF3	2190.23	2188.98	1209.19	1232.12	1946.57	1337.83	1237.36		Xan	SF4	4122.95	2723.44	2862.04	4435.94	3480.57	3498.51	4179.97
Flora	SF1	6705.14	4203.35	3544.38	4622.4	5421.03	3903.76	3525.24		Xan	SM3	2787.47	2705.51	2253.8	1941.66	2905.51	3147.05	2405.28
Flora	SM6	2102.84	3481.35	2676.12	3612.49	2606.58	2760.47	2867.66		Xan	SM1	2952.54	3055.86	2585.94	2770.34	3145.67	2839.82	3812.62
Flora	SF5	3487.18	1780.89	3310.2	3417.95	3168.57	3931.56	3217.45		Xan	SF6	2920.39	2784.06	2140.5	4535.09	1997.81	2253.34	2125.79
Flora	SM4	3590.1	1867.95	1980.41	2900.09	2197.69	3264.26	3110.34		Xan	SF2	2389.94	2575.21	1657.31	2325.84	1959.06	1823.7	1938.16
Flora	ave	3753.67	2925.94	2505.79	3342.81	3210.38	2987.44	2895.91		Xan	ave	2876.63	2793.78	2397.62	3104.05	2703.09	2695.92	2917.65
Flora	SD	1700.51	1108.12	865.863	1202.48	1294.78	964.19	844.866		Xan	SD	697.162	170.217	474.261	1107.13	615.313	605.288	922.97
		baseline	1m	2m	3m	4m	5m	6m				baseline	1m	2m	3m	4m	5m	6m
Flora	Y	5444.28	5274	5732.08	6150.43	4782.62	6007.02	5334.82		Xan	Y	5875.1	5753.65	5223.34	5949.83	5669.86	6379.65	5398.43
	M	3876.46	4613.26	4729.77	4734.88	4467.71	4541.6	4489.67			M	3364.28	3214.84	3532.26	3405.01	2762.56	4069.04	3210.6
	A	3753.67	2925.94	2505.79	3342.81	3210.38	2987.44	2895.91			A	2876.63	2793.78	2397.62	3104.05	2703.09	2695.92	2917.65
Flora(SD)	Y	2118.79	2353.44	2388.47	3142.86	2190.78	1653.07	1378.31		Xan(SD)	Y	3751.55	2678.73	2565.65	2465.68	2083.31	2859.86	3532.4
	M	1993.86	1474.82	1731.83	1449.99	1074.48	1794.01	1371.68			M	1602.47	1912.28	2248.34	2114.87	1579.31	1802.2	1077.34
	A	1700.51	1108.12	865.863	1202.48	1294.78	964.19	844.866			A	697.162	170.217	474.261	1107.13	615.313	605.288	922.97
