# Supplementary material for: Changes in Macular Pigment Optical Density and Serum Lutein Concentration in Japanese Subjects Taking Two Different Lutein Supplements
Source: PLoS One. 2015 Oct 9;10(10):e0139257. doi: 10.1371/journal.pone.0139257 (PMC4599964; doi:10.1371/journal.pone.0139257)
Supplement: S4 Data — (XLSX) [file pone.0139257.s005.xlsx]

## Sheet: Fig.3
Plasma Conc	baseline	3m	6m							baseline	3m	6m		baseline	3m	6m		baseline	3m	6m
FloraGLO Group	0.37	0.65	0.66						YM7	0.36	0.49	0.46	MF1	0.31	0.92	0.92	SM5	0.18	0.84	1.05
Xanmax Group	0.42	0.6	0.66						YF6	0.31	0.42	0.59	MF5	0.35	0.63	0.57	SF3	0.43	0.76	0.54
FloraGLO(SD)	0.12	0.3	0.22						YF3	0.32	0.32	0.46	MF4	0.5	0.58	0.61	SF1	0.34	0.96	0.78
Xanmax(SD)	0.13	0.2	0.26						YM4	0.32	0.36	0.36	MM5	0.28	1.4	1.03	SM6	0.4	0.47	0.5
									YM6	0.37	0.36	0.69	MM7	0.26	0.29	0.4	SF5	0.41	0.5	0.66
									YF1	0.66	0.98	0.98	MM2	0.21	0.91	0.67	SM4	0.57	0.53	0.52
									ave	0.39	0.488333	0.59	#DIV/0!	0.318333	0.788333	0.7	#DIV/0!	0.388333	0.676667	0.675
									SD	0.134462	0.248066	0.223069	#DIV/0!	0.100681	0.380285	0.233752	#DIV/0!	0.127345	0.204613	0.212014
										baseline	3m	6m
								Flora	Y	0.39	0.49	0.59
								Flora	M	0.318333	0.788333	0.7
								Flora	A	0.388333	0.676667	0.675
								Flora	Y(SD)	0.134462	0.248066	0.223069
								Flora	M(SD)	0.100681	0.380285	0.233752
								Flora	A(SD)	0.127345	0.204613	0.212014
										baseline	3m	6m		baseline	3m	6m		baseline	3m	6m
									YM5	0.22	0.41	0.47	MF6	0.33	0.57	0.98	SM2	0.65	0.72	0.71
									YM2	0.63	0.68	0.6	MM3	0.24	0.27	0.32	SF4	0.43	1	1.43
									YM1	0.39	0.4	0.43	MM1	0.34	0.35	0.49	SM3	0.52	0.7	0.53
									YF4	0.54	0.57	0.66	MM6	0.51	0.6	0.71	SM1	0.44	0.71	0.87
									YF5	0.46	0.89	0.92	MF3	0.49	0.86	0.77	SF6	0.37	0.49	0.45
									YF2	0.24	0.4	0.47	MF2	0.44	0.45	0.55	SF2	0.3	0.66	0.59
									ave	0.413333	0.558333	0.591667	#DIV/0!	0.391667	0.516667	0.636667	#DIV/0!	0.451667	0.713333	0.763333
									SD	0.163177	0.198536	0.183458	#DIV/0!	0.105341	0.210111	0.232522	#DIV/0!	0.121888	0.164398	0.358143
										baseline	3m	6m
								Xan	Y	0.413333	0.558333	0.591667
								Xan	M	0.391667	0.516667	0.636667
								Xan	A	0.451667	0.713333	0.763333
								Xan	Y(SD)	0.163177	0.198536	0.183458
								Xan	M(SD)	0.105341	0.210111	0.232522
								Xan	A(SD)	0.121888	0.164398	0.358143
