# Supplementary material for: Changes in Macular Pigment Optical Density and Serum Lutein Concentration in Japanese Subjects Taking Two Different Lutein Supplements
Source: PLoS One. 2015 Oct 9;10(10):e0139257. doi: 10.1371/journal.pone.0139257 (PMC4599964; doi:10.1371/journal.pone.0139257)
Supplement: S5 Data — (XLSX) [file pone.0139257.s006.xlsx]

## Sheet: 反応パタン分類
	MPOD	baseline	1m	2m	3m	4m	5m	6m	SLC	baseline	3m	6m
Flo	R-R	4320.06	3600.97	4684.95	3540.11	3746.36	5156.07	5526.49	R-R	0.36	0.49	0.46
Flo	R-R	4766.16	5331.66	4452.21	5118.08	5897.35	5403.2	6543.87	R-R	0.31	0.92	0.92
Flo	R-R	3480.89	7182.28	7164.17	8556.18	5492.19	7362.22	5107.58	R-R	0.32	0.32	0.46
Flo	R-R	3645.07	5010.67	6325.64	4076.57	4670.82	6613.01	4931.72	R-R	0.35	0.63	0.57
Flo	R-R	3371.8	2184.92	3659.97	3335	3363.82	3240.61	4894.29	R-R	0.32	0.36	0.36
Flo	R-R	2102.84	3481.35	2676.12	3612.49	2606.58	2760.47	2867.66	R-R	0.4	0.47	0.5
Flo	R-R	1225.62	1971.21	2448.83	3877.01	3080.68	2685.07	2279.11	R-R	0.5	0.58	0.61
Flo	R-R	2203.6	4731.92	6374.04	5794.1	5449.28	3023.07	4618.52	R-R	0.21	0.91	0.67
Xan	R-R	2086.46	2918.59	2886.11	2615.4	2729.9	2613.1	3044.05	R-R	0.65	0.72	0.71
Xan	R-R	9915.73	10462.2	9802.95	8759.04	9650.4	10496.2	11134.4	R-R	0.63	0.68	0.6
Xan	R-R	2124.83	4024.79	4169.36	3307.44	3508.31	5839.73	2826.6	R-R	0.24	0.27	0.32
Xan	R-R	2737.5	2697.25	2536.88	5134.3	5110.77	4356.18	3794.42	R-R	0.39	0.4	0.43
Xan	R-R	2925.96	2607.77	2645.71	3026	2254.4	3765.31	4117.26	R-R	0.51	0.6	0.71
Xan	R-R	2952.54	3055.86	2585.94	2770.34	3145.67	2839.82	3812.62	R-R	0.44	0.71	0.87
	R-R	3418.5	4232.96	4458.06	4537.29	4336.18	4725.29	4678.47		0.402143	0.575714	0.585
		2099.22	2286.97	2218.55	1976.86	1938.34	2285.51	2204.19		0.131803	0.203497	0.178961
	MPOD	baseline	1m	2m	3m	4m	5m	6m	SLC	baseline	3m	6m
Flo	R-N	4446.56	4033.1	2314.41	4271.83	3921.86	2726.77	3417.45		0.18	0.84	1.05
Flo	R-N	2190.23	2188.98	1209.19	1232.12	1946.57	1337.83	1237.36		0.43	0.76	0.54
Flo	R-N	7241.42	5489.85	5057.74	4585.42	3316.62	6671.33	5437.11		0.31	0.42	0.59
Flo	R-N	6705.14	4203.35	3544.38	4622.4	5421.03	3903.76	3525.24		0.34	0.96	0.78
Flo	R-N	6824.81	6369.71	5843.9	6780.69	4007.3	3148.78	4322.96		0.28	1.4	1.03
Flo	R-N	3487.18	1780.89	3310.2	3417.95	3168.57	3931.56	3217.45		0.41	0.5	0.66
Flo	R-N	4593.47	4264.35	2934.04	2762.85	3700.83	6376.47	4241.87		0.26	0.29	0.4
Flo	R-N	5685.66	4570.1	3926.2	5623.43	3828.94	5875.43	3384.45		0.37	0.36	0.69
Flo	R-N	8565.88	8615.91	9899.45	11262.4	8947.8	7736.43	7658.99		0.66	0.98	0.98
Xan	R-N	3677.58	6162.66	4359.73	6822.25	5363.63	8247.09	3722.66		0.22	0.41	0.47
Xan	R-N	3185.95	2694.35	3357.7	3887.82	2571.61	3233.7	3315.27		0.33	0.57	0.98
Xan	R-N	2041.99	975.273	1167.29	1451.69	1311.87	1383.73	1308.79		0.34	0.35	0.49
Xan	R-N	6416.32	6579.48	7625.87	7230.39	5529.78	6319.51	4291.57		0.49	0.86	0.77
Xan	R-N	11310.3	6097.28	5391.97	8401.29	5315.6	7272.29	8414.74		0.54	0.57	0.66
Xan	R-N	4122.95	2723.44	2862.04	4435.94	3480.57	3498.51	4179.97		0.43	1	1.43
Xan	R-N	3012.13	3780.11	3353.25	2608.34	3419.62	2575.9	2531.85		0.46	0.89	0.92
Xan	R-N	3490.63	2407.36	2227.61	1526.71	1399.4	3872.28	3404.07		0.44	0.45	0.55
Xan	R-N	4597.37	5322.46	5895.24	3973.77	5159.15	5330.27	2792.49		0.24	0.4	0.47
Xan	R-N	2920.39	2784.06	2140.5	4535.09	1997.81	2253.34	2125.79		0.37	0.49	0.45
Xan	R-N	2389.94	2575.21	1657.31	2325.84	1959.06	1823.7	1938.16		0.3	0.66	0.59
	R-N	4845.29	4180.9	3903.9	4587.91	3788.38	4375.93	3723.41		0.37	0.658	0.725
		2390.08	1962.6	2208.07	2535.48	1823.65	2179.96	1812.28		0.116257	0.291667	0.266191
	MPOD	baseline	1m	2m	3m	4m	5m	6m	SLC	baseline	3m	6m
Flo	S,R-N	3590.1	1867.95	1980.41	2900.09	2197.69	3264.26	3110.34		0.57	0.53	0.52
Xan	S,R-N	2787.47	2705.51	2253.8	1941.66	2905.51	3147.05	2405.28		0.52	0.7	0.53
	S,R-N	3188.78	2286.73	2117.1	2420.88	2551.6	3205.65	2757.81		0.545	0.615	0.525
