# Supplementary material for: Changes in Macular Pigment Optical Density and Serum Lutein Concentration in Japanese Subjects Taking Two Different Lutein Supplements
Source: PLoS One. 2015 Oct 9;10(10):e0139257. doi: 10.1371/journal.pone.0139257 (PMC4599964; doi:10.1371/journal.pone.0139257)
Supplement: S6 Data — (XLSX) [file pone.0139257.s007.xlsx]

## Sheet: Fig.6
R-R	6.3	4	2.5	1.6	1	0.7	R-R	6.3	4	2.5	1.6	1	0.7
baseline	0.0142475	0.0147071	0.0167107	0.0214715	0.0379724	0.0869187	baseline	0.0205099	0.0206444	0.0237487	0.0342934	0.0625863	0.138833
3m	0.0134728	0.0131522	0.0152114	0.0198707	0.0471885	0.115853	3m	0.0162565	0.015345	0.0214191	0.0285995	0.0496057	0.127055
6m	0.0123775	0.0106411	0.0125134	0.0181844	0.0390409	0.0917468	6m	0.0150244	0.0145703	0.0185797	0.0253036	0.0439086	0.115284
R-N	C6.3	C4.0	C2.5	C1.6	C1.0	C0.7	R-N	G6.3	G4.0	G2.5	G1.6	G1.0	G0.7
baseline	0.0150558	0.0145175	0.0174616	0.0255368	0.0449845	0.11293	baseline	0.0200973	0.021231	0.024138	0.0344866	0.0661298	0.137489
3m	0.0133874	0.0130596	0.0143113	0.0211751	0.0531174	0.123349	3m	0.0187675	0.0170063	0.02269	0.0291925	0.0610752	0.130464
6m	0.0104167	0.0118753	0.0122573	0.0198952	0.0373724	0.101522	6m	0.0164123	0.0162019	0.0218265	0.0315347	0.0635603	0.13307
R,S-N	C6.3	C4.0	C2.5	C1.6	C1.0	C0.7	R,S-N	G6.3	G4.0	G2.5	G1.6	G1.0	G0.7
baseline	0.013357	0.0127782	0.0141673	0.0208912	0.047527	0.0920883	baseline	0.0195021	0.0147461	0.0222902	0.0315791	0.049859	0.111304
3m	0.0127782	0.0113891	0.0127782	0.0161352	0.0363351	0.0650008	3m	0.013357	0.013357	0.0147461	0.0208912	0.0363351	0.0762325
6m	0.0127782	0.0113891	0.0113891	0.0161352	0.0256472	0.0841604	6m	0.01	0.01	0.01	0.0127782	0.0284353	0.0897961
