# Supplementary material for: Changes in Macular Pigment Optical Density and Serum Lutein Concentration in Japanese Subjects Taking Two Different Lutein Supplements
Source: PLoS One. 2015 Oct 9;10(10):e0139257. doi: 10.1371/journal.pone.0139257 (PMC4599964; doi:10.1371/journal.pone.0139257)
Supplement: S7 Data — (XLSX) [file pone.0139257.s008.xlsx]

## Sheet: Tab4
	a-wave latency	6m a-wave latency	a-wave amplitude	6m a-wave amplitude	b-wave latency	6m b-wave latency	b-wave amplitude	6m b-wave amplitude		a-wave latency	6m a-wave latency	a-wave amplitude	6m a-wave amplitude	b-wave latency	6m b-wave latency	b-wave amplitude	6m b-wave amplitude
R-R	27.1	27.1	-0.62	-1.14	47.9	46.3	1.46	2.15	R-N	26.3	27.1	-0.64	-2.11	45.5	50.3	2.94	4.28
R-R	25.5	27.1	-1.94	-1.85	44.7	46.3	4.82	4.28	R-N	26.3	27.9	-1.19	-1.22	51.1	49.5	3.14	3.28
R-R	27.1	26.3	-1.21	-2.06	48.7	46.3	2.42	3.31	R-N	24.7	24.7	-1.69	-1.33	43.9	43.9	3.3	4.44
R-R	26.3	28.7	-1.49	-1.8	43.9	46.3	3.93	4.06	R-N	24.7	25.5	-1.37	-1.37	46.3	48.7	4.35	3.53
R-R	26.3	24.7	-0.96	-0.85	38.3	46.3	2.38	2.89	R-N	25.5	26.3	-1.79	-2.14	39.1	49.5	3.36	3.43
R-R	25.5	28.7	-1.17	-0.63	45.5	49.5	2.34	3.58	R-N	26.3	26.3	-2.34	-1.98	46.3	45.5	4.95	4.41
R-R	27.1	27.1	-1.04	-0.73	47.1	39.9	3.41	2.93	R-N	27.1	27.1	-0.94	-1.73	47.1	47.1	3.65	3.64
R-R	28.7	27.1	-0.69	-1.08	48.7	45.5	3.28	3.25	R-N	24.7	25.5	-1.31	-1.02	44.7	45.5	2.83	3.03
R-R	28.7	27.1	-1.18	-0.71	51.1	53.5	1.29	1.95	R-N	25.5	26.3	-1.6	-1.3	45.5	40.7	3.58	3.71
R-R	26.3	26.3	-1.07	-1.58	45.5	47.1	4.04	2.94	R-N	28.7	27.9	-1.21	-0.75	47.1	46.3	3.33	2.65
R-R	25.5	25.5	-1.59	-2.54	43.9	44.7	4.12	4.59	R-N	23.9	27.1	-1.61	-1.32	45.5	46.3	3.71	3.65
R-R	25.5	27.1	-1.14	-0.96	44.7	45.5	2.55	3.33	R-N	24.7	24.7	-0.97	-0.95	44.7	46.3	3.03	3.23
R-R	26.3	27.1	-0.21	-0.92	46.3	45.5	2.63	2.69	R-N	27.1	23.9	-1.04	1.06	49.5	46.3	2.49	3.05
	26.6077	26.9154	-1.10077	-1.29615	45.8692	46.3615	2.97462	3.22692	R-N	27.9	27.1	-1.92	-1.57	50.3	47.9	5.7	4.09
	1.1094	1.09075	0.441351	0.605826	3.12607	3.00154	1.06235	0.772781	R-N	26.3	27.1	-1.08	-1.23	44.7	43.9	4.09	3.04
									R-N	26.3	26.3	-1.25	-1.72	46.3	46.3	3.32	4
									R-N	27.9	27.1	-0.82	-1.35	47.9	47.1	3.12	3.6
									R-N	23.9	25.5	-1.36	-1.15	45.5	45.5	3.12	2.82
									R-N	27.1	26.3	-1.07	1.62	47.1	43.9	3.56	3.3
									R-N	26.3	26.3	-2	-1.52	46.3	48.7	6.05	5.05
										26.06	26.3	-1.36	-1.154	46.22	46.46	3.681	3.6115
										1.35118	1.07017	0.433286	0.93252	2.52849	2.31571	0.93132	0.613671
